# Supplementary material for: Mapping cerebral blood perfusion and its links to multi-scale brain organization across the human lifespan
Source: PLoS Biol. 2025 Jul 29;23(7):e3003277. doi: 10.1371/journal.pbio.3003277 (PMC12324687; doi:10.1371/journal.pbio.3003277)
Supplement: S1 Table — (XLSX) [file pbio.3003277.s024.xlsx]

## Sheet: Reference
Reference:
This table is directly obtained from reference number [86]
Glasser et al., 2016 (Nature)
A multi-modal parcellation of human cerebral cortex

## Sheet: Glasser-multimodal parcelaltion
parcel id	abbreveation	area’s full name
1	V1	Primary Visual Cortex
2	MST	Medial Superior Temporal Area
3	V6	Sixth Visual Area
4	V2	Second Visual Area
5	V3	Third Visual Area
6	V4	Fourth Visual Area
7	V8	Eighth Visual Area
8	4	Primary Motor Cortex
9	3b	Primary Sensory Cortex
10	FEF	Frontal Eye Fields
11	PEF	Premotor Eye Field
12	55b	Area 55b
13	V3A	Area V3A
14	RSC	RetroSplenial Complex
15	POS2	Parieto-Occipital Sulcus Area 2
16	V7	Seventh Visual Area
17	IPS1	IntraParietal Sulcus Area 1
18	FFC	Fusiform Face Complex
19	V3B	Area V3B
20	LO1	Area Lateral Occipital 1
21	LO2	Area Lateral Occipital 2
22	PIT	Posterior InferoTemporal complex
23	MT	Middle Temporal Area
24	A1	Primary Auditory Cortex
25	PSL	PeriSylvian Language Area
26	SFL	Superior Frontal Language Area
27	PCV	PreCuneus Visual Area
28	STV	Superior Temporal Visual Area
29	7Pm	Medial Area 7P
30	7m	Area 7m
31	POS1	Parieto-Occipital Sulcus Area 1
32	23d	Area 23d
33	v23ab	Area ventral 23 a+b
34	d23ab	Area dorsal 23 a+b
35	31pv	Area 31p ventral
36	5m	Area 5m
37	5mv	Area 5m ventral
38	23c	Area 23c
39	5L	Area 5L
40	24dd	Dorsal Area 24d
41	24dv	Ventral Area 24d
42	7AL	Lateral Area 7A
43	SCEF	Supplementary and Cingulate Eye Field
44	6ma	Area 6m anterior
45	7Am	Medial Area 7A
46	7Pl	Lateral Area 7P
47	7PC	Area 7PC
48	LIPv	Area Lateral IntraParietal ventral
49	VIP	Ventral IntraParietal Complex
50	MIP	Medial IntraParietal Area
51	1	Area 1
52	2	Area 2
53	3a	Area 3a
54	6d	Dorsal area 6
55	6mp	Area 6mp
56	6v	Ventral Area 6
57	p24pr	Area Posterior 24 prime
58	33pr	Area 33 prime
59	a24pr	Anterior 24 prime
60	p32pr	Area p32 prime
61	a24	Area a24
62	d32	Area dorsal 32
63	8BM	Area 8BM
64	p32	Area p32
65	10r	Area 10r
66	47m	Area 47m
67	8Av	Area 8Av
68	8Ad	Area 8Ad
69	9m	Area 9 Middle
70	8BL	Area 8B Lateral
71	9p	Area 9 Posterior
72	10d	Area 10d
73	8C	Area 8C
74	44	Area 44
75	45	Area 45
76	47l	Area 47l (47 lateral)
77	a47r	Area anterior 47r
78	6r	Rostral Area 6
79	IFJa	Area IFJa
80	IFJp	Area IFJp
81	IFSp	Area IFSp
82	IFSa	Area IFSa
83	p9- 46v	Area posterior 9-46v
84	46	Area 46
85	a9- 46v	Area anterior 9-46v
86	9-46d	Area 9-46d
87	9a	Area 9 anterior
88	10v	Area 10v
89	a10p	Area anterior 10p
90	10pp	Polar 10p
91	11l	Area 11l
92	13l	Area 13l
93	OFC	Orbital Frontal Complex
94	47s	Area 47s
95	LIPd	Area Lateral IntraParietal dorsal
96	6a	Area 6 anterior
97	i6-8	Inferior 6-8 Transitional Area
98	s6-8	Superior 6-8 Transitional Area
99	43	Area 43
100	OP4	Area OP4/PV
101	OP1	Area OP1/SII
102	OP2-3	Area OP2-3/VS
103	52	Area 52
104	RI	RetroInsular Cortex
105	PFcm	Area PFcm
106	PoI2	Posterior Insular Area 2
107	TA2	Area TA2
108	FOP4	Frontal OPercular Area 4
109	MI	Middle Insular Area
110	Pir	Pirform Cortex
111	AVI	Anterior Ventral Insular Area
112	AAIC	Anterior Agranular Insula Complex
113	FOP1	Frontal OPercular Area 1
114	FOP3	Frontal OPercular Area 3
115	FOP2	Frontal OPercular Area 2
116	PFt	Area PFt
117	AIP	Anterior IntraParietal Area
118	EC	Entorhinal Cortex
119	PreS	PreSubiculum
120	H	Hippocampus
121	ProS	ProStriate Area
122	PeEc	Perirhinal Ectorhinal Cortex
123	STGa	Area STGa
124	PBelt	ParaBelt Complex
125	A5	Auditory 5 Complex
126	PHA1	ParaHippocampal Area 1
127	PHA3	ParaHippocampal Area 3
128	STSda	Area STSd anterior
129	STSdp	Area STSd posterior
130	STSvp	Area STSv posterior
131	TGd	Area TG dorsal
132	TE1a	Area TE1 anterior
133	TE1p	Area TE1 posterior
134	TE2a	Area TE2 anterior
135	TF	Area TF
136	TE2p	Area TE2 posterior
137	PHT	Area PHT
138	PH	Area PH
139	TPOJ1	Area TemporoParietoOcci pital Junction 1
140	TPOJ2	Area TemporoParietoOcci pital Junction 2
141	TPOJ3	Area TemporoParietoOcci pital Junction 3
142	DVT	Dorsal Transitional Visual Area
143	PGp	Area PGp
144	IP2	Area IntraParietal 2
145	IP1	Area IntraParietal 1
146	IP0	Area IntraParietal 0
147	PFop	Area PF opercular
148	PF	Area PF Complex
149	PFm	Area PFm Complex
150	PGi	Area PGi
151	PGs	Area PGs
152	V6A	Area V6A
153	VMV1	VentroMedial Visual Area 1
154	VMV3	VentroMedial Visual Area 3
155	PHA2	ParaHippocampal Area 2
156	V4t	Area V4t
157	FST	Area FST
158	V3CD	Area V3CD
159	LO3	Area Lateral Occipital 3
160	VMV2	VentroMedial Visual Area 2
161	31pd	Area 31pd
162	31a	Area 31a
163	VVC	Ventral Visual Complex
164	25	Area 25
165	s32	Area s32
166	pOFC	posterior OFC Complex
167	PoI1	Area Posterior Insular 1
168	Ig	Insular Granular Complex
169	FOP5	Area Frontal Opercular 5
170	p10p	Area posterior 10p
171	p47r	Area posterior 47r
172	TGv	Area TG Ventral
173	MBelt	Medial Belt Complex
174	LBelt	Lateral Belt Complex
175	A4	Auditory 4 Complex
176	STSva	Area STSv anterior
177	TE1m	Area TE1 Middle
178	PI	Para-Insular Area
179	a32pr	Area anterior 32 prime
180	p24	Area posterior 24
